# Supplementary material for: Investigation of Pretreatment of Textile Wastewater for Membrane Processes and Reuse for Washing Dyeing Machines
Source: Membranes (Basel). 2022 Apr 21;12(5):449. doi: 10.3390/membranes12050449 (PMC9144798; doi:10.3390/membranes12050449)
Supplement: Supplementary file 1 [file membranes-12-00449-s001.zip]

Archive with 1 entries (1 files):
- membranes-1688612-supplementary.pdf
